# Supplementary material for: Inflammation as a Possible Trigger for Mitoxantrone-Induced Cardiotoxicity: An In Vivo Study in Adult and Infant Mice
Source: Pharmaceuticals (Basel). 2021 May 26;14(6):510. doi: 10.3390/ph14060510 (PMC8229902; doi:10.3390/ph14060510)
Supplement: Supplementary file 1 [file pharmaceuticals-14-00510-s001.zip]

Archive with 1 entries (1 files):
- pharmaceuticals-1200205-supplementary.pdf
